# Supplementary material for: The novel leucine-rich repeat receptor-like kinase MRK1 regulates resistance to multiple stresses in tomato
Source: Hortic Res. 2022 Jan 20;9:uhab088. doi: 10.1093/hr/uhab088 (PMC9123237; doi:10.1093/hr/uhab088)
Supplement: Web_Material_uhab088 [file web_material_uhab088.zip]

Archive with 3 entries (3 files):
- Supplemental Information.docx
- Table S1.xlsx
- Table S2.pdf
