# Supplementary material for: The novel leucine-rich repeat receptor-like kinase MRK1 regulates resistance to multiple stresses in tomato
Source: Hortic Res. 2022 Jan 20;9:uhab088. doi: 10.1093/hr/uhab088 (PMC9123237; doi:10.1093/hr/uhab088)
Supplement: Web_Material_uhab088 [file web_material_uhab088.zip › Table S1.xlsx]

## Sheet: Table S1
Table S1 The expression patterns of 234 LRR-RLK genes in tomato under heat stress and bacterial pathogen attack.
GeneID	Heat / Control		Pst DC3000/Mock
	ratio	P-value	ratio	P-value
Solyc00g009090	1.90541	0.343615	0.144302	0.0178815
Solyc00g110870	0.710745	0.306191	15.2261	0.00189178
Solyc01g007130	0.168916	0.0001489	0.148749	0.000397026
Solyc01g008140	0.380184	0.0208775	1.76955	0.0242114
Solyc01g067020	0.142897	0.0016062	6.34786	0.0115729
Solyc01g068360	0.324647	0.028423	0.406006	0.00634703
Solyc01g080770	0.126962	0.00418075	0.386423	0.000703134
Solyc01g091230	0.0285248	0.000369346	0.15064	0.00408372
Solyc01g096940	0.136813	0.000799768	0.161404	0.00360617
Solyc01g102680	10.8347	0.148937	-	-
Solyc01g102700	0.152824	0.00152526	0.893455	0.278266
solyc01g102710	-	-	0.39395	0.00245391
Solyc01g103530	0.0861102	0.000210484	-	-
Solyc01g104970	0.174222	2.50599e-06	3.63315	0.00129726
Solyc01g105080	16.8849	0.0112257	7.4202	0.0124863
Solyc01g107650	0.755018	0.378355	0.112595	0.00039823
Solyc01g108840	0.314467	0.00748001	0.542565	0.016455
Solyc01g109650	0.28497	0.0428546	1.82835	0.000768532
Solyc02g021590	0.442202	0.000524689	0.698578	0.020935
Solyc02g023950	0.265531	0.00545947	0.211026	5.51638e-05
Solyc02g031790	0.143061	0.0140231	3.47684	0.0189608
Solyc02g067560	0.408166	0.00506614	3.13086	6.29442e-05
Solyc02g068060	0.311511	0.0043038	0.178843	0.000542112
Solyc02g068820	0.688235	0.0420407	0.473111	0.00153943
Solyc02g068830	0.422109	0.00842661	0.920156	0.693573
Solyc02g070000	0.316237	8.28222e-05	0.564184	0.0054791
Solyc02g070890	0.536084	0.286273	0.314822	0.00141447
Solyc02g070910	5.11678	0.0040805	5.83229	0.0363185
Solyc02g071800	0.10131	0.00774186	0.83644	0.157825
Solyc02g071810	0.0764196	0.0127095	0.283578	0.00691998
Solyc02g071820	0.0966802	0.0114502	6.74736	0.0603152
Solyc02g071860	0.0856308	5.51752e-05	0.410438	0.0014332
Solyc02g071870	0.0772824	0.00181989	1.50025	0.0821869
Solyc02g071880	0.119907	0.00114543	0.248645	0.000761436
Solyc02g072310	0.185197	0.00127858	0.402693	0.00154946
Solyc02g072400	-	-	0.596686	0.0409517
Solyc02g072440	0.173577	0.00847503	2.9832	0.00452048
Solyc02g072470	0.084624	0.000848186	-	-
Solyc02g072480	-	-	7.38541	0.0497372
Solyc02g072520	0.154158	0.00195754	0.485908	0.00803644
Solyc02g076660	0.319721	0.0152242	0.393061	0.0107341
Solyc02g077630	0.827758	0.329223	0.644688	0.0445127
Solyc02g078780	0.0725461	0.000982682	0.494759	0.0017779
Solyc02g081070	0.155362	0.00321211	0.869781	0.560729
Solyc02g084370	0.789815	0.412396	0.444323	0.0900732
Solyc02g087460	-	-	0.184052	0.000486457
Solyc02g089550	0.153386	1.7215e-05	0.177963	0.000139135
Solyc02g091840	0.0779521	0.000779344	0.820747	0.0205483
Solyc02g091860	2.67113	0.00255646	-	-
Solyc02g092940	0.308868	0.00158683	0.75253	0.153352
Solyc02g093100	0.372283	5.92456e-05	1.99419	8.5955e-05
Solyc02g093970	-	-	0.803683	0.126637
Solyc03g005960	0.0178123	0.00734029	0.230602	0.00263034
Solyc03g006030	0.155477	0.000251916	0.349098	0.00123613
Solyc03g006080	0.554027	0.159802	2.92758	0.000232893
Solyc03g006100	0.147918	4.30151e-05	0.155043	4.13834e-05
Solyc03g006130	0.430843	0.0544099	1.15576	0.419497
Solyc03g006300	0.247982	0.00114145	0.390861	0.0516059
Solyc03g007050	0.497274	0.0884068	0.468503	0.0225226
Solyc03g019830	-	-	-	-
Solyc03g019980	0	0.373901	0.905764	0.94767
Solyc03g026040	1.22895	0.876225	0.454842	0.141471
Solyc03g033610	0.269387	0.00176405	0.257203	0.000851464
Solyc03g043770	0.0851454	0.00993034	0.0692453	8.57105e-06
Solyc03g059020	-	-	-	-
Solyc03g059490	1.42527	0.0883533	1.91827	0.000616838
Solyc03g062660	0.204125	0.00746518	0.17025	0.00106075
Solyc03g064010	0.627756	0.177609	0.139781	0.00148688
Solyc03g078520	0.265273	4.17443e-07	2.62635	0.000191943
Solyc03g082450	5.35289	0.19055	4.50618	0.000571387
Solyc03g082470	2.18238	0.0980298	2.34106	0.303893
Solyc03g093330	0.0795153	0.000862979	0.214913	0.00492864
Solyc03g093380	0.196385	0.00388304	0.700574	0.0737451
Solyc03g095490	0.167161	0.00488774	0.318725	0.000271018
Solyc03g096190	0	0.198539	10.9137	0.0921663
Solyc03g098400	0.836162	0.636745	1.31979	0.0918496
Solyc03g111670	0.268076	6.83815e-05	0.309744	0.000527938
Solyc03g112580	0.784601	0.3292	0.0828246	0.00027865
Solyc03g113450	0.12018	0.00932911	0.266289	0.0199768
Solyc03g114080	0.507911	0.126477	0.180892	0.00246315
Solyc03g115610	0.803857	0.591062	32.62	0.00590012
Solyc03g118330	0.304455	0.0367565	0.111951	0.0016371
Solyc03g118510	0.807816	0.131212	0.195679	0.00133372
Solyc03g121230	-	-	-	-
Solyc03g122230	-	-	-	-
Solyc03g123740	0.48409	0.0184496	1.34232	0.110639
Solyc03g123780	0.578071	0.026187	2.50131	0.000281586
Solyc03g123860	1.90643	0.0127983	1.34768	0.331697
Solyc03g124050	1.04619	0.976066	-	-
Solyc04g005390	-	-	3.24925	0.00390981
Solyc04g005910	0.119422	0.00146686	0.435861	0.0156588
Solyc04g008430	0.0450313	0.0249741	2.27729	0.00234588
Solyc04g008650	0.608101	0.22961	0.244512	0.00832714
Solyc04g009040	0.213117	0.159684	-	-
Solyc04g009640	0.213645	0.0527225	5.40698	0.000934431
Solyc04g012090	-	-	-	-
Solyc04g012100	0.116366	0.214781	3.74526	0.0984235
Solyc04g012110	-	-	-	-
solyc04g012190	-	-	0.523174	0.166439
Solyc04g014650	0.15243	0.00117087	3.88747	0.000599895
Solyc04g014900	0.0833927	0.000458508	0.488664	0.00887803
Solyc04g015600	0.293524	0.000738017	0.161151	0.000857108
Solyc04g015980	0.754914	0.0564533	1.19594	0.0739937
Solyc04g039730	0.111562	9.02286e-05	0.492596	0.000438772
Solyc04g050170	0.175662	0.0170608	0.192009	0.00150812
Solyc04g051510	0.247918	0.000153994	1.46161	0.0187009
Solyc04g054200	1.09989	0.372812	1.13977	0.0896392
Solyc04g064940	0.155523	0.00313719	0.239193	0.000534616
Solyc04g071680	0.449509	0.641979	3.24514	0.141839
Solyc04g072570	1.2169	0.5082	0.622959	0.0149596
Solyc04g074000	0.0337336	0.00263341	8.73438	2.20626e-05
Solyc04g074020	-	-	1.96791	0.00106311
Solyc04g074030	-	-	4.23748	0.000363828
Solyc04g074050	0.0135744	3.23199e-05	0.574249	0.0106749
Solyc04g076990	1.08734	0.717889	3.42084	0.0411742
Solyc04g077010	0.102013	0.0010309	0.377914	0.00398854
Solyc04g078590	0.875926	0.797064	0.637002	0.321743
Solyc04g081080	0.199771	0.213327	0.386005	0.0840392
Solyc04g081590	0.28571	0.0201143	0.530855	0.0106669
Solyc05g005140	0.380838	0.00428648	0.331538	0.00343441
Solyc05g006570	0.384879	0.0309791	0.578143	0.0565997
Solyc05g007120	0.236325	0.000137451	0.527187	0.0303245
Solyc05g007230	1.10482	0.931307	1.78526	0.065718
Solyc05g008860	0.165473	6.39513e-05	0.287025	0.000180115
Solyc05g009100	0.146194	0.00372521	0.254115	0.00040844
Solyc05g010400	0.115099	0.0040331	0.265424	7.44778e-05
Solyc05g014240	0.0983209	0.000349221	0.360315	0.000759988
Solyc05g015150	2.1719	0.0100161	0.379497	0.00216644
Solyc05g025780	-	-	0.164292	0.000931145
Solyc05g047570	0	0.373901	0.201539	0.00137579
Solyc05g051640	0.109846	0.0137077	0.653268	0.0151944
Solyc05g052350	0.247874	0.00297699	1.72597	0.478372
Solyc05g056370	0.127995	0.0251015	0.375695	0.011827
Solyc06g006010	0.83514	0.398727	-	-
Solyc06g006020	0.0877062	0.00141348	0.313304	0.00102927
Solyc06g006040	0.0337124	1.59919e-05	-	-
Solyc06g048560	-	-	0.174249	0.00108005
Solyc06g048620	3.0404	0.0237463	1.49246	0.284422
Solyc06g048740	0.265612	0.00528866	0.217541	0.000313372
Solyc06g048950	0.335096	0.0022578	0.51169	0.11369
Solyc06g050560	0.206057	0.209158	0	0.373901
Solyc06g063150	-	-	0.40032	0.000146024
Solyc06g063360	0.470448	0.0107412	0.33806	0.000431707
Solyc06g065260	0.124797	1.06773e-05	-	-
Solyc06g068910	0.532905	0.0788737	0.490289	0.0487319
Solyc06g069650	0.424843	0.307552	33.7301	0.0627101
Solyc06g071810	0.89806	0.524568	5.60761	0.00242343
Solyc06g074070	0.594575	0.0873335	1.41653	0.329404
Solyc06g076910	0.401842	0.00161543	0.778756	0.0188988
Solyc06g082610	0.15936	0.00204528	0.289206	0.00283088
Solyc06g082920	-	-	3.08162	0.0017605
Solyc07g005010	0.150877	0.000541412	0.318796	0.00236316
Solyc07g005540	0.188705	0.00291447	0.284281	0.000148346
Solyc07g005920	-	-	-	-
Solyc07g006110	1.15655	0.355088	0.245202	0.0120294
Solyc07g006480	0.388043	0.0101574	15.7368	0.000298321
Solyc07g006770	1.22533	0.579389	8.24138	0.0098112
Solyc07g017230	-	-	-	-
Solyc07g018180	0.128651	0.051291	0.457018	0.00468199
Solyc07g018190	0.149843	0.000459841	0.854085	0.490594
Solyc07g053600	0.111915	0.00343236	1.37934	0.219979
Solyc07g054500	0.353358	0.0037643	0.961516	0.0346872
Solyc07g055810	0.171232	0.0223992	0.512754	0.0302965
Solyc07g056410	0.251036	0.0618446	4.66652	0.0160964
Solyc07g063000	0.186644	7.42452e-05	1.36259	0.12536
Solyc07g065240	0.159554	0.000424919	0.524881	0.00019616
Solyc07g065860	0.394595	0.0649785	0.0311536	6.65425e-06
Solyc07g066230	0.101763	0.126074	1.58885	0.0485141
Solyc07g066550	0.123193	0.00474435	25.2896	0.10453
Solyc08g061560	0.178532	0.000688217	0.0825975	0.000126625
Solyc08g066210	0.331689	0.00126091	42.8674	0.00345961
Solyc08g066270	0.177683	0.116	5.61547	0.00271019
Solyc08g066300	-	-	2.97408	0.00563509
Solyc08g066310	0.944037	0.871619	5.13237	0.0171834
Solyc08g066320	0.480023	0.228888	1.5121	0.116141
Solyc08g066490	0.071912	0.00694786	0	0.139188
Solyc08g069170	-	-	1.25461	0.0748011
solyc08g074760	-	-	0.157191	0.0590984
Solyc08g075590	-	-	0.357662	0.000530918
Solyc08g075600	0.794797	0.496918	0.055164	0.197871
Solyc08g075610	-	-	-	-
Solyc08g079460	0.220503	3.61685e-05	0.94012	0.091226
Solyc08g079740	0.0147949	0.0710449	0.118072	0.000109504
Solyc08g080830	0.220996	9.93615e-05	0.154474	0.00035042
Solyc08g081940	0.263881	0.000726276	0.427509	0.0014329
Solyc09g007110	0.149173	0.00238252	0.0812186	0.00930142
Solyc09g007280	0.194927	1.51852e-05	0.272868	0.00322114
Solyc09g008860	0.239132	0.0383851	0.652776	0.0125832
Solyc09g015170	0.860651	0.797351	-	-
Solyc09g015520	0.321759	0.00418938	0.247827	0.000556039
Solyc09g030450	0.0763276	0.000454138	-	-
Solyc09g055180	0.0640785	0.00011016	0.927602	0.481534
Solyc09g055570	0.193474	0.000549481	0.971116	0.569779
Solyc09g057680	-	-	0.333196	0.335592
Solyc09g060110	0.23636	0.0072027	0.270925	0.00422967
Solyc09g061930	0.0612126	9.18698e-06	0.328248	0.00928284
Solyc09g061940	-	-	-	-
Solyc09g064520	1.01583	0.939244	0.27796	0.00398049
Solyc09g072810	0.735392	0.0489047	42.5939	0.000587585
Solyc09g082800	2.70666	0.00113192	1.65483	0.00115262
Solyc09g091260	0.590293	0.0277945	0.422691	0.00106387
Solyc09g091400	0	0.373901	-	-
Solyc09g098290	0.0273143	0.000475782	0.165751	0.000216608
Solyc09g098420	0.669608	0.521269	0.370559	0.0554274
Solyc10g047140	0.186177	5.1761e-06	2.55094	0.00304404
Solyc10g074890	0.310008	0.000227049	3.21637	0.000836857
Solyc10g074900	-	-	0.688451	0.0412889
Solyc10g079170	0.302295	0.000235249	0.403375	0.000494339
Solyc10g081420	0.194473	0.000555745	0.193812	0.000992918
Solyc10g081910	0.551159	0.00259353	0.166826	9.12248e-05
solyc10g085110	-	-	0.0819061	0.000619676
Solyc10g085120	0.211899	0.0198671	0.910981	0.750955
Solyc10g085670	0.277854	0.0353344	0.107513	0.00439563
Solyc11g006040	1.46653	0.181201	1.23901	0.0266622
Solyc11g008960	0.120573	0.00111863	0.69901	0.035139
Solyc11g011020	1.69897	0.028577	6.9534	4.84301e-05
Solyc11g017270	0.260994	0.00586566	9.30309	0.000437987
Solyc11g017280	0.481386	0.0877345	0.281671	0.527334
Solyc11g020260	0	0.00195521	0.686132	0.117387
Solyc11g020280	0.0932392	0.00250244	0.159069	0.000897647
Solyc11g069960	0.624997	0.337305	0	0.373901
Solyc11g071880	-	-	-	-
Solyc12g008400	0.0997343	0.00193388	0.15504	0.000570708
Solyc12g008500	0.195569	0.00260259	9.86272	0.000126422
Solyc12g009190	0.14007	0.0513299	0.06353	0.00991344
Solyc12g010740	0.0656215	0.000129268	0.549762	0.0053458
Solyc12g014350	0.0511707	0.00272226	1.22588	0.329711
Solyc12g055720	0.206706	5.25092e-05	0.301899	0.0028179
Solyc12g056300	0.320831	0.00757498	0.80171	0.243811
Solyc12g056730	1.76353	0.445327	0.635583	0.601733
Solyc12g089160	0.24887	0.00230503	1.47064	0.00242707
Solyc12g098100	0.0774477	0.00148976	0.620566	0.219113
Solyc12g098570	0.549993	0.0416992	1.65665	0.0623748
